# Supplementary material for: Size matters: three methods for estimating nuclear size in mycorrhizal roots of Medicago truncatula by image analysis
Source: BMC Plant Biol. 2019 May 4;19:180. doi: 10.1186/s12870-019-1791-1 (PMC6500585; doi:10.1186/s12870-019-1791-1)
Supplement: Supplementary file 4 — Round Surface Detector plugin for Fiji (TXT 1 kb) [file 12870_2019_1791_MOESM4_ESM.txt]

macro ”ROUND SURFACE DETECTOR PLUGIN" {
  nome=getTitle();
  run("Set Scale...", "distance=1024 known=375 pixel=1 unit=micron");
  run("3D Project...", "projection=[Brightest Point] axis=Y-Axis slice=1.5 initial=0 total=360 rotation=10 lower=1 upper=255 opacity=0 surface=100 interior=50 interpolate");
  run("Set Scale...", "distance=1024 known=375 pixel=1 unit=micron");
  run("Duplicate...", "title=DAPI duplicate");
  selectWindow("DAPI");
  run("Duplicate...", "title=MASK duplicate");
  selectWindow("DAPI");
  run("RGB Color");
    run("8-bit");
    run("Enhance Contrast...", "saturated=0.1 process_all");
    selectWindow("MASK");
    run("Subtract Background...", "rolling=100 disable stack");
    run("Enhance Contrast...", "saturated=0.1 process_all");
     selectWindow("MASK");
    setAutoThreshold("Moments dark");
     //run("Threshold...");
    setThreshold(60, 255);
    run("Convert to Mask", "method=Moments background=Dark calculate");
     run("Smooth", "stack");
     run("Smooth", "stack");
     run("Make Binary", "method=Moments background=Light calculate");
    run("Watershed", "stack");
    selectWindow("MASK");
    run("Set Measurements...", "area centroid center perimeter bounding shape integrated redirect=DAPI decimal=3");
    run("Analyze Particles...", "size=15-150 circularity=0.7-1.00 show=Outlines display clear stack");
  }
