# Supplementary material for: Size matters: three methods for estimating nuclear size in mycorrhizal roots of Medicago truncatula by image analysis
Source: BMC Plant Biol. 2019 May 4;19:180. doi: 10.1186/s12870-019-1791-1 (PMC6500585; doi:10.1186/s12870-019-1791-1)
Supplement: Supplementary file 9 — Dataset of nuclear size measurements obtained with the different methods and for each case study. Sheet 1 and 2 of the Excel file include all measurements of nuclear areas and volumes (respectively), obtained with manual and automated analyses of confocal images from uninoculated and mycorrhizal root segments. The dataset deriving from the two case studies are presented in sheets 3 and 4 (XLSX 71 kb) [file 12870_2019_1791_MOESM9_ESM.xlsx]

## Sheet: Measurements - areas
Myc	ctr	Manual Method		Myc	ctr	Round Surface Detector		Myc	ctr	TrackMate Surface
15	15			15	15			15	15
15	15			15	15			15	15
15	15			15	15			15	15
15	15			15	15			15	15
15	15	N myc	1150	15	15	N myc	1147	15	15	N myc	628
15	15	N ctr	1020	15	15	N ctr	1001	15	15	N ctr	634
15	15	Min	15	15	15	Min	15	15	15	Min	15
15	15	Max myc	142	15	15	Max myc	142	15	15	Max myc	149
15	15	Max ctr	62	15	15	Max ctr	68	15	15	Max ctr	114
15	15	Average myc	35.9443	15	15	Average myc	29.7646	15	15	Average myc	34.3439
15	15	Average ctr	32.7255	15	15	Average ctr	31.2208	15	15	Average ctr	32.4401
15	15	Median myc	33	15	15	Median myc	26	15	15	Median myc	29
15	15	Median ctr	32	15	15	Median ctr	30	15	15	Median ctr	30
15	15	Dev stand. Myc	16.502	15	15	Dev stand. Myc	14.2422	15	15	Dev stand. Myc	19.2888
15	15	Dev stand. Ctr	10.6977	15	15	Dev stand. Ctr	10.7649	15	15	Dev stand. Ctr	12.6766
15	15	Err stand MYC	0.486618	15	15	Err stand MYC	0.420528	15	15	Err stand MYC	0.769706
15	15	ERR Stand CTR	0.334958	15	15	ERR Stand CTR	0.340245	15	15	ERR Stand CTR	0.503451
15	15			15	15			15	15
15	15			15	15			15	15
15	15			15	15			15	15
15	15			15	15			15	15
15	15			15	15			15	15
15	15			15	15			15	15
15	15			15	15			15	15
15	15			15	15			15	15
15	15			15	15			15	15
15	15			15	15			15	15
15	15			15	15			15	15
15	15			15	15			15	15
15	15			15	16			15	16
15	15			15	16			15	16
15	15			15	16			15	16
15	15			15	16			15	16
16	15			15	16			15	16
16	15			15	16			15	16
16	15			15	16			16	16
16	15			15	16			16	16
16	15			15	16			16	16
16	15			15	16			16	16
16	15			15	16			16	16
16	15			15	16			16	16
16	15			15	16			16	16
16	15			15	16			16	16
16	15			15	16			16	17
16	15			15	16			16	17
16	16			15	16			18	18
16	16			15	16			18	18
16	16			15	16			18	19
16	16			15	16			19	22
16	16			15	16			19	24
16	16			15	16			21	24
16	16			15	16			21	24
16	16			15	16			24	25
16	16			15	16			24	25
16	16			15	16			24	25
16	16			15	16			24	25
16	16			15	16			24	25
16	16			15	17			25	25
16	16			15	17			25	25
16	16			15	17			25	25
16	17			15	17			25	25
16	17			15	17			25	25
16	17			15	17			25	25
16	17			15	17			25	25
16	17			15	17			25	25
16	17			15	17			25	25
16	17			15	17			25	25
16	17			15	17			25	25
16	17			15	17			25	25
16	17			15	17			25	25
16	17			15	17			25	25
16	17			15	17			25	25
16	17			15	17			25	25
16	17			15	17			25	25
16	17			15	17			25	25
16	17			15	17			25	25
16	17			15	17			25	25
16	17			15	17			25	25
16	17			15	17			25	26
16	17			15	17			25	26
16	17			15	17			25	26
16	17			15	17			25	26
16	17			15	17			25	26
16	17			15	17			25	26
17	17			15	17			25	26
17	17			15	17			25	26
17	17			16	17			25	26
17	17			16	17			25	26
17	17			16	17			25	26
17	18			16	17			26	26
17	18			16	18			26	26
17	18			16	18			26	26
17	18			16	18			26	26
17	18			16	18			26	26
17	18			16	18			26	26
17	18			16	18			26	26
17	18			16	18			26	26
17	18			16	18			26	26
17	19			16	18			26	26
17	19			16	18			26	26
17	19			16	18			26	26
17	19			16	18			26	26
17	19			16	18			26	26
17	19			16	18			26	26
17	19			16	18			26	26
17	19			16	18			26	26
18	19			16	18			26	26
18	19			16	18			26	26
18	19			16	18			26	26
18	19			16	18			26	26
18	19			16	18			26	26
18	19			16	18			26	26
18	19			16	18			26	26
18	19			16	18			26	26
18	19			16	18			26	26
18	19			16	18			26	26
18	19			16	18			26	26
18	19			16	18			26	26
18	19			16	18			26	26
18	19			16	18			26	26
18	19			16	18			26	26
18	19			16	18			26	26
18	19			16	18			26	26
18	19			16	19			26	26
18	19			16	19			26	27
18	19			16	19			26	27
18	19			16	19			26	27
18	19			16	19			26	27
18	19			16	19			26	27
18	19			16	19			26	27
18	19			16	19			26	27
18	19			16	19			26	27
18	19			16	19			26	27
18	19			16	19			26	27
18	20			16	19			26	27
18	20			16	19			26	27
18	20			16	19			26	27
18	20			16	19			26	27
18	20			16	19			26	27
18	20			16	19			26	27
18	20			16	19			26	27
18	20			16	19			26	27
18	20			17	19			27	27
18	20			17	19			27	27
18	20			17	19			27	27
18	20			17	19			27	27
18	20			17	19			27	27
18	20			17	19			27	27
19	20			17	19			27	27
19	20			17	19			27	27
19	20			17	19			27	27
19	20			17	19			27	27
19	20			17	19			27	27
19	20			17	19			27	27
19	20			17	19			27	27
19	20			17	19			27	27
19	20			17	20			27	27
19	20			17	20			27	27
19	21			17	20			27	27
19	21			17	20			27	27
19	21			17	20			27	27
19	21			17	20			27	27
19	21			17	20			27	27
19	21			17	20			27	27
19	21			17	20			27	27
19	21			17	20			27	27
19	21			17	20			27	27
19	21			17	20			27	27
19	21			17	20			27	27
19	21			17	20			27	27
19	21			17	20			27	27
19	21			17	20			27	27
19	21			17	20			27	27
19	21			17	20			27	27
19	21			17	20			27	27
19	21			17	20			27	27
19	21			17	20			27	27
19	21			17	20			27	27
19	21			17	20			27	27
19	21			17	20			27	27
19	21			17	20			27	27
19	22			17	20			27	27
20	22			17	20			27	27
20	22			17	20			27	27
20	22			17	20			27	27
20	22			17	20			27	27
20	22			17	20			27	27
20	22			17	21			27	27
20	22			17	21			27	28
20	22			17	21			27	28
20	22			17	21			27	28
20	22			17	21			27	28
20	22			17	21			27	28
20	22			17	21			27	28
20	22			17	21			27	28
20	22			17	21			27	28
20	22			17	21			27	28
20	22			17	21			27	28
20	22			17	21			27	28
20	22			17	21			28	28
20	22			17	21			28	28
20	22			18	21			28	28
20	23			18	21			28	28
20	23			18	21			28	28
20	23			18	21			28	28
20	23			18	21			28	28
20	23			18	21			28	28
20	23			18	21			28	28
20	23			18	21			28	28
20	23			18	21			28	28
20	23			18	21			28	28
20	23			18	21			28	28
20	23			18	21			28	28
20	23			18	21			28	28
21	23			18	21			28	28
21	23			18	21			28	28
21	23			18	21			28	28
21	23			18	21			28	28
21	23			18	21			28	28
21	23			18	21			28	28
21	23			18	21			28	28
21	23			18	21			28	28
21	23			18	21			28	28
21	23			18	21			28	28
21	23			18	21			28	28
21	23			18	22			28	28
21	23			18	22			28	28
21	23			18	22			28	28
21	23			18	22			28	28
21	23			18	22			28	28
21	23			18	22			28	28
21	24			18	22			28	28
21	24			18	22			28	28
21	24			18	22			28	28
21	24			18	22			28	28
21	24			18	22			28	28
21	24			18	22			28	28
21	24			18	22			28	28
21	24			18	22			28	28
21	24			18	22			28	28
21	24			18	22			28	28
21	24			18	22			28	28
21	24			18	22			28	28
21	24			18	22			28	28
21	24			18	22			28	28
21	24			18	22			28	28
21	24			18	22			28	28
21	24			18	22			28	28
21	24			18	22			28	28
21	24			18	22			28	28
21	24			18	22			28	28
22	25			18	22			28	28
22	25			18	22			28	29
22	25			18	23			28	29
22	25			18	23			28	29
22	25			19	23			28	29
22	25			19	23			28	29
22	25			19	23			28	29
22	25			19	23			28	29
22	25			19	23			28	29
22	25			19	23			28	29
22	25			19	23			28	29
22	25			19	23			28	29
22	25			19	23			28	29
22	25			19	23			28	29
22	25			19	23			28	29
22	25			19	23			28	29
22	25			19	23			28	29
22	25			19	23			28	29
22	25			19	23			28	29
22	25			19	23			28	29
22	25			19	23			28	29
22	26			19	23			28	29
22	26			19	23			29	29
22	26			19	23			29	29
22	26			19	23			29	29
22	26			19	23			29	29
22	26			19	23			29	29
22	26			19	23			29	29
22	26			19	23			29	29
22	26			19	23			29	29
22	26			19	23			29	29
22	26			19	24			29	29
22	26			19	24			29	29
22	26			19	24			29	29
22	26			19	24			29	29
22	26			19	24			29	29
22	26			19	24			29	29
22	26			19	24			29	29
22	26			19	24			29	29
23	26			19	24			29	29
23	26			19	24			29	29
23	26			19	24			29	29
23	26			19	24			29	29
23	26			19	24			29	29
23	26			19	24			29	29
23	26			19	24			29	29
23	26			19	24			29	29
23	26			19	24			29	29
23	26			19	24			29	29
23	26			19	24			29	29
23	26			19	24			29	29
23	26			19	24			29	29
23	26			19	24			29	29
23	26			19	24			29	29
23	26			19	24			29	29
23	26			19	24			29	29
23	26			19	24			29	29
23	27			19	24			29	29
23	27			19	24			29	29
23	27			19	24			29	29
23	27			19	24			29	29
23	27			19	24			29	29
23	27			19	24			29	29
23	27			19	24			29	29
23	27			20	24			29	29
24	27			20	24			29	30
24	27			20	24			29	30
24	27			20	24			29	30
24	27			20	24			29	30
24	27			20	25			29	30
24	27			20	25			29	30
24	27			20	25			29	30
24	28			20	25			30	30
24	28			20	25			30	30
24	28			20	25			30	30
24	28			20	25			30	30
24	28			20	25			30	30
24	28			20	25			30	30
24	28			20	25			30	30
24	28			20	25			30	30
24	28			20	25			30	30
24	28			20	25			30	30
24	28			20	25			30	30
24	28			20	25			30	30
24	28			20	25			30	30
24	28			20	25			30	30
24	28			20	25			30	30
24	28			20	25			30	30
24	28			20	25			30	30
24	28			20	25			30	30
24	28			20	25			30	30
24	28			20	26			30	30
24	28			20	26			30	30
24	28			20	26			30	30
24	28			20	26			30	30
24	28			20	26			30	30
25	28			20	26			30	30
25	28			20	26			30	30
25	28			20	26			30	30
25	28			20	26			30	30
25	28			20	26			30	30
25	28			20	26			30	30
25	28			20	26			30	30
25	28			20	26			30	30
25	28			20	26			30	30
25	28			20	26			30	30
25	28			20	26			31	30
25	28			20	26			31	31
25	28			20	26			31	31
25	28			20	26			31	31
25	28			20	26			31	31
25	28			20	26			31	31
25	28			20	26			31	31
25	28			20	26			31	31
25	28			20	26			31	31
25	28			21	26			31	31
25	28			21	26			31	31
25	28			21	26			31	31
25	28			21	26			31	31
26	28			21	26			31	31
26	28			21	26			31	31
26	28			21	26			31	31
26	28			21	26			31	31
26	28			21	26			31	31
26	28			21	26			31	31
26	28			21	26			31	31
26	28			21	26			31	31
26	28			21	26			31	31
26	29			21	27			31	31
26	29			21	27			31	31
26	29			21	27			31	31
26	29			21	27			31	31
26	29			21	27			31	31
26	29			21	27			31	31
26	29			21	27			31	31
26	29			21	27			32	31
26	29			21	27			32	31
26	29			21	27			32	31
26	29			21	27			32	31
26	29			21	27			32	31
26	29			21	27			32	31
26	29			21	27			32	31
26	29			21	27			32	31
26	29			21	27			32	31
26	29			21	27			32	31
26	29			21	27			32	31
26	29			21	27			32	31
26	29			21	27			32	32
26	29			21	27			32	32
26	29			21	27			32	32
26	29			21	27			32	32
26	29			21	27			32	32
26	29			21	27			32	32
26	29			21	27			32	32
27	29			21	27			32	32
27	29			21	28			32	32
27	29			21	28			32	32
27	29			21	28			32	32
27	29			21	28			32	32
27	29			21	28			32	32
27	29			21	28			32	32
27	29			22	28			33	32
27	29			22	28			33	32
27	29			22	28			33	32
27	29			22	28			33	32
27	29			22	28			33	32
27	29			22	28			33	32
27	29			22	28			33	32
27	29			22	28			33	33
27	29			22	28			33	33
27	30			22	28			33	33
27	30			22	28			33	33
27	30			22	28			33	33
27	30			22	28			33	33
28	30			22	28			33	33
28	30			22	28			33	33
28	30			22	28			33	33
28	30			22	28			33	33
28	30			22	28			33	33
28	30			22	28			33	33
28	30			22	28			33	33
28	30			22	28			33	33
28	30			22	28			33	33
28	30			22	28			33	33
28	30			22	28			33	33
28	30			22	29			33	33
28	30			22	29			33	33
28	30			22	29			34	33
28	30			22	29			34	33
28	30			22	29			34	33
28	30			22	29			34	33
28	30			22	29			34	34
28	30			22	29			34	34
28	30			22	29			34	34
28	30			23	29			34	34
28	30			23	29			34	34
28	30			23	29			34	34
28	30			23	29			34	34
28	30			23	29			34	34
28	30			23	29			34	34
28	30			23	29			34	34
28	30			23	29			34	34
28	30			23	29			34	34
28	30			23	29			34	34
28	30			23	29			34	34
28	30			23	29			34	34
28	30			23	29			34	34
28	30			23	29			34	34
28	30			23	29			34	34
28	30			23	29			34	34
29	31			23	29			34	34
29	31			23	29			34	34
29	31			23	29			35	34
29	31			23	29			35	34
29	31			23	29			35	34
29	31			23	29			35	34
29	31			23	29			35	34
29	31			23	29			35	34
29	31			23	29			35	34
29	31			23	30			35	34
29	31			23	30			35	34
29	31			24	30			35	34
29	31			24	30			35	34
29	31			24	30			35	34
29	31			24	30			35	34
29	31			24	30			35	34
29	31			24	30			35	35
29	31			24	30			35	35
29	31			24	30			35	35
29	31			24	30			35	35
29	31			24	30			35	35
29	31			24	30			35	35
29	31			24	30			35	35
30	31			24	30			35	35
30	32			24	30			35	35
30	32			24	30			35	35
30	32			24	30			35	35
30	32			24	30			35	35
30	32			24	30			35	35
30	32			24	30			35	35
30	32			24	30			35	35
30	32			24	30			35	35
30	32			24	30			35	35
30	32			24	30			36	35
30	32			24	30			36	35
30	32			24	30			36	35
30	32			24	30			36	35
30	32			24	30			36	35
30	32			24	30			36	35
30	32			24	30			36	35
30	32			24	30			36	35
30	32			24	30			36	35
30	32			24	30			36	35
30	32			24	30			36	35
30	32			24	30			36	35
30	32			24	30			36	35
30	32			24	30			36	35
31	32			24	30			36	35
31	32			24	30			36	35
31	32			24	30			36	35
31	32			25	30			36	35
31	32			25	30			36	35
31	32			25	31			36	35
31	32			25	31			37	35
31	32			25	31			37	35
32	32			25	31			37	35
32	32			25	31			37	35
32	32			25	31			37	35
32	32			25	31			37	35
32	32			25	31			37	36
32	32			25	31			37	36
32	32			25	31			37	36
32	32			25	31			37	36
32	32			25	31			37	36
32	32			25	31			37	36
32	32			25	31			37	36
32	32			25	31			37	36
32	32			25	31			37	36
32	32			25	31			37	36
32	32			25	31			37	36
32	32			25	31			37	36
32	33			25	31			37	36
32	33			25	31			37	36
32	33			25	31			37	36
32	33			25	31			37	36
32	33			25	32			37	36
32	33			25	32			38	36
32	33			25	32			38	36
32	33			25	32			38	36
32	33			25	32			38	36
32	33			26	32			38	36
32	33			26	32			38	36
32	33			26	32			38	36
32	33			26	32			38	36
32	33			26	32			38	36
32	33			26	32			38	36
32	33			26	32			38	36
32	33			26	32			39	37
32	33			26	32			39	37
33	33			26	32			39	37
33	33			26	32			39	37
33	33			26	32			39	37
33	33			26	32			39	37
33	33			26	32			39	37
33	33			26	32			39	37
33	33			26	32			40	37
33	33			26	32			40	37
33	33			26	32			40	37
33	33			26	32			40	37
33	34			26	32			40	37
33	34			26	32			41	37
33	34			26	32			41	37
33	34			26	32			42	37
33	34			26	32			45	37
33	34			26	32			47	37
33	34			26	32			48	37
33	34			26	32			59	37
33	34			26	32			61	37
33	34			26	33			61	37
33	34			26	33			61	37
33	34			26	33			61	38
33	34			26	33			61	38
33	34			26	33			61	38
33	34			26	33			62	38
33	34			26	33			62	39
33	34			26	33			63	39
34	34			26	33			63	41
34	34			26	33			63	41
34	34			26	33			63	47
34	34			26	33			63	50
34	34			26	33			63	58
34	34			26	33			63	59
34	34			26	33			64	59
34	34			26	33			64	60
34	34			26	33			64	60
34	34			26	33			64	60
34	34			26	33			64	61
34	34			26	33			64	61
34	34			26	33			65	61
34	34			26	33			65	61
34	35			26	33			65	61
34	35			26	33			65	61
34	35			27	33			65	61
34	35			27	33			65	62
34	35			27	33			66	62
34	35			27	33			66	62
34	35			27	33			67	63
34	35			27	33			67	63
34	35			27	34			68	63
34	35			27	34			68	63
34	35			27	34			68	63
34	35			27	34			69	64
34	35			27	34			70	64
34	35			27	34			71	64
34	35			27	34			71	64
34	35			27	34			72	64
35	35			27	34			74	64
35	35			27	34			75	64
35	35			27	34			75	64
35	35			27	34			99	64
35	35			27	34			110	64
35	35			27	34			110	65
35	35			27	34			111	65
35	35			27	34			112	65
35	35			27	34			113	65
35	35			28	34			116	65
35	35			28	34			119	65
35	35			28	34			121	65
35	36			28	34			122	65
35	36			28	34			124	65
35	36			28	34			137	66
35	36			28	34			144	66
35	36			28	34			144	66
35	36			28	34			144	68
35	36			28	34			146	68
35	36			28	34			149	69
35	36			28	34			149	69
35	36			28	34				72
35	36			28	34				108
35	36			28	34				109
36	36			28	34				111
36	36			28	34				114
36	36			28	34				114
36	36			28	35
36	36			28	35
36	36			28	35
36	36			28	35
36	36			28	35
36	36			28	35
36	36			28	35
36	36			28	35
36	36			28	35
36	36			28	35
36	36			28	35
36	36			28	35
36	36			28	35
36	36			28	35
36	36			28	35
36	36			28	35
36	36			28	35
36	36			28	35
36	36			28	35
36	36			28	35
36	36			28	35
37	36			28	35
37	36			28	35
37	36			28	35
37	36			28	35
37	36			29	35
37	36			29	35
37	36			29	35
37	36			29	35
37	36			29	35
37	37			29	35
37	37			29	35
37	37			29	35
37	37			29	35
37	37			29	36
37	37			29	36
37	37			29	36
37	37			29	36
37	37			29	36
37	37			29	36
37	37			29	36
37	37			29	36
37	37			29	36
37	37			29	36
37	37			29	36
37	37			29	36
37	37			29	36
37	37			29	36
38	37			29	36
38	37			29	36
38	37			29	36
38	37			29	36
38	37			29	36
38	37			29	36
38	37			29	36
38	37			29	36
38	37			29	36
38	37			29	36
38	38			30	36
38	38			30	36
38	38			30	36
38	38			30	36
38	38			30	36
38	38			30	36
38	38			30	36
38	38			30	36
38	38			30	36
38	38			30	36
38	38			30	36
38	38			30	37
38	38			30	37
38	39			30	37
38	39			30	37
38	39			30	37
38	39			30	37
38	39			30	37
38	39			30	37
38	39			30	37
38	39			30	37
38	39			31	37
38	39			31	37
39	39			31	37
39	39			31	37
39	39			31	37
39	39			31	37
39	39			31	37
39	39			31	37
39	39			31	37
39	39			31	37
39	39			31	37
39	39			31	37
39	39			31	37
39	39			31	37
39	39			31	37
39	39			31	37
39	39			31	37
39	39			31	37
39	39			31	37
39	39			31	37
39	39			31	38
39	39			31	38
39	39			31	38
39	40			31	38
39	40			31	38
39	40			31	38
39	40			31	38
39	40			31	38
39	40			31	38
39	40			31	38
39	40			31	38
39	40			31	38
39	40			31	38
39	40			31	38
39	40			31	38
39	40			31	38
39	40			32	38
39	40			32	38
39	40			32	38
39	40			32	38
39	40			32	38
39	40			32	38
39	40			32	38
39	40			32	38
40	40			32	38
40	40			32	38
40	40			32	38
40	40			32	38
40	40			32	38
40	40			32	38
40	40			32	38
40	40			32	38
40	40			32	38
40	40			32	38
40	40			32	38
40	40			32	39
40	40			32	39
40	40			32	39
40	40			32	39
40	40			32	39
40	40			32	39
40	40			32	39
40	40			32	39
40	40			32	39
40	40			32	39
40	41			32	39
40	41			32	39
41	41			32	39
41	41			32	39
41	41			33	39
41	41			33	39
41	41			33	39
41	41			33	39
41	41			33	39
41	41			33	39
41	41			33	39
41	41			33	39
41	41			33	39
41	41			33	39
41	41			33	39
41	41			33	39
41	41			33	39
41	41			33	40
41	41			33	40
41	41			33	40
41	41			33	40
41	41			33	40
41	41			33	40
41	41			33	40
41	41			33	40
41	41			33	40
41	41			33	40
41	41			33	40
42	41			33	40
42	42			33	40
42	42			34	40
42	42			34	40
42	42			34	41
42	42			34	41
42	42			34	41
42	42			34	41
42	42			34	41
42	42			34	41
42	42			34	41
42	42			34	41
42	42			34	41
42	42			34	41
42	42			34	41
42	43			34	41
42	43			34	41
42	43			34	41
43	43			34	41
43	43			34	41
43	43			34	41
43	43			34	41
43	43			34	41
43	43			35	41
43	43			35	41
43	43			35	41
43	43			35	41
43	43			35	41
43	43			35	41
43	43			35	41
43	43			35	42
43	43			35	42
43	43			35	42
43	43			35	42
43	43			35	42
43	44			35	42
43	44			35	42
43	44			35	42
44	44			35	42
44	44			35	42
44	44			35	42
44	44			35	42
44	44			35	42
44	44			35	42
44	44			35	42
44	44			35	42
44	44			35	42
44	44			35	42
44	44			35	43
44	44			35	43
44	44			36	43
44	44			36	43
45	44			36	43
45	44			36	43
45	44			36	43
45	44			36	43
45	44			36	43
45	44			36	43
45	44			36	43
45	44			36	43
45	44			36	43
45	44			36	43
45	44			36	43
45	45			36	43
45	45			36	43
45	45			36	43
46	45			36	43
46	45			37	44
46	45			37	44
46	45			37	44
46	45			37	44
46	45			37	44
46	45			37	44
46	45			37	44
46	45			37	44
46	45			37	44
46	45			37	44
46	45			37	44
46	46			37	44
46	46			37	45
46	46			37	45
47	46			37	45
47	46			37	45
47	46			37	45
47	46			37	45
47	46			37	45
47	46			38	45
47	46			38	45
47	46			38	45
47	46			38	45
47	46			38	45
47	46			38	45
47	46			38	46
47	46			38	46
48	46			38	46
48	46			38	46
48	46			38	46
48	46			38	46
48	47			38	46
48	47			38	46
48	47			38	46
48	47			39	46
48	47			39	46
48	47			39	46
48	47			39	46
48	47			39	46
48	47			39	47
48	47			39	47
48	47			39	47
48	47			39	47
48	47			39	47
48	47			39	47
48	47			39	47
48	48			39	47
48	48			39	47
49	48			39	48
49	48			39	48
49	48			39	48
49	48			39	48
49	48			40	48
49	48			40	48
49	49			40	48
49	49			40	48
49	49			40	48
50	49			40	48
50	49			40	48
50	49			40	48
50	49			40	49
50	49			40	49
50	49			41	49
50	49			41	49
50	49			41	49
51	49			41	49
51	49			41	49
51	49			41	49
51	49			41	49
51	49			41	49
51	49			41	50
51	49			41	50
51	49			41	50
51	49			41	50
51	49			41	50
51	49			41	50
51	49			41	50
51	50			41	50
51	50			41	50
51	50			42	51
51	50			42	51
51	50			42	51
52	50			42	51
52	50			42	51
52	50			42	51
52	50			42	52
52	50			42	52
52	50			42	52
52	50			42	52
52	50			42	52
52	50			42	53
52	50			42	53
52	50			43	53
52	51			43	54
53	51			43	54
53	51			43	54
53	51			43	54
53	51			43	54
53	51			43	54
53	51			43	55
53	51			43	55
53	51			43	55
54	51			43	56
54	52			43	56
54	52			43	56
54	52			43	56
54	52			43	56
54	53			43	57
54	53			44	58
54	53			44	58
54	53			44	58
54	53			44	59
54	54			44	59
54	54			44	59
54	54			44	59
54	54			44	59
54	54			44	60
54	54			44	61
55	55			45	61
55	55			45	62
55	55			45	64
55	55			45	64
55	56			45	64
55	56			45	65
55	56			45	67
55	56			45	67
55	57			45	67
55	57			45	68
55	57			46
55	57			46
56	57			46
56	57			46
56	57			46
57	57			47
57	57			47
57	58			47
57	58			47
57	59			47
57	59			48
57	59			48
57	59			48
57	59			48
57	59			48
57	60			48
57	60			48
57	61			48
57	62			48
58				48
58				48
58				48
58				48
58				48
58				49
58				49
58				49
58				49
58				49
58				49
58				49
58				50
58				50
59				50
59				50
59				50
59				50
59				50
59				50
60				51
60				51
60				51
60				51
60				51
60				51
60				51
61				51
61				52
61				52
61				52
61				52
61				52
61				52
61				52
61				52
62				52
62				52
62				53
62				53
62				53
62				53
62				53
62				53
63				54
63				54
63				54
63				54
63				54
63				54
63				54
63				54
63				55
63				55
63				55
63				55
63				55
63				55
63				55
64				55
64				55
65				56
65				56
66				56
66				56
66				56
67				56
67				56
67				56
67				57
67				57
67				57
68				57
68				58
68				58
68				58
68				58
68				59
69				59
69				59
69				59
69				60
69				60
69				61
69				61
70				61
70				61
70				61
70				62
71				63
71				63
71				63
71				64
71				64
72				64
72				64
72				65
72				66
72				67
72				68
74				68
74				69
75				69
75				70
76				71
76				71
77				71
78				72
78				72
78				72
79				72
79				73
80				75
81				75
82				75
82				77
84				80
84				80
85				82
86				84
86				85
88				86
88				87
93				90
97				90
98				106
98				142
99
103
142

## Sheet: Measurements - volumes
Myc	ctr	TrackMate Volumes		Myc	ctr	3D Object Counter
23	23			20	20
23	23			20	20
23	23			20	20
23	23			20	20
23	23	N myc	552	20	20	N myc	893
23	23	N ctr	634	20	20	N ctr	594
23	23	Min	23	20	20	Min	20
23	23	Max myc	890	20	20	Max myc	220
23	23	Max ctr	768	20	20	Max ctr	118
23	23	Average myc	171.31	20	20	Average myc	50.7424
23	23	Average ctr	165.842	20	20	Average ctr	40.3418
23	23	Median myc	140.5	20	20	Median myc	39
23	23	Median ctr	141.5	20	20	Median ctr	36
23	23	Dev stand. Myc	131.963	20	20	Dev stand. Myc	33.8272
23	23	Dev stand. Ctr	111.782	20	20	Dev stand. Ctr	16.8142
23	23	Err stand MYC	5.61672	20	20	Err stand MYC	1.13198
23	23	ERR Stand CTR	4.43944	20	20	ERR Stand CTR	0.689896
23	23			20	20
23	23			20	20
23	23			20	20
23	23			20	20
23	23			20	20
23	23			20	20
23	23			20	20
23	23			20	20
23	23			20	21
24	23			20	21
24	23			20	21
24	23			20	21
24	24			20	21
24	24			20	21
24	24			20	21
26	24			20	21
27	24			20	21
27	24			20	21
29	27			20	21
31	28			20	21
36	33			20	21
36	37			20	21
37	37			20	21
37	37			21	21
37	37			21	21
37	37			21	22
38	38			21	22
38	38			21	22
38	38			21	22
38	38			21	22
39	38			21	22
39	38			21	22
39	38			21	22
39	38			21	22
39	39			21	22
39	39			21	22
40	39			21	22
40	39			21	22
40	39			21	22
40	39			21	22
40	40			21	22
40	40			21	22
40	40			21	22
41	40			21	22
41	40			21	22
41	40			21	23
41	40			21	23
41	40			21	23
41	40			21	23
41	41			21	23
41	41			22	23
41	41			22	23
42	41			22	23
42	41			22	23
42	41			22	23
42	41			22	23
42	41			22	23
42	41			22	23
42	42			22	23
42	42			22	23
42	42			22	23
42	42			22	23
42	42			22	23
42	42			22	23
42	42			22	23
42	42			22	24
43	42			22	24
43	42			22	24
43	42			22	24
43	43			22	24
43	43			22	24
44	43			22	24
44	43			22	24
44	43			22	24
44	44			22	24
45	44			22	24
45	44			22	24
45	44			22	24
45	45			22	24
45	45			22	24
45	45			22	24
45	45			22	25
45	46			23	25
46	46			23	25
46	46			23	25
46	47			23	25
46	47			23	25
46	47			23	25
46	47			23	25
47	47			23	25
47	48			23	25
49	48			23	25
49	50			23	25
50	52			23	25
51	53			23	25
51	54			23	25
53	54			23	25
54	54			23	25
56	55			23	25
57	59			23	25
59	61			23	25
59	61			23	26
60	61			23	26
60	61			23	26
60	62			23	26
60	62			23	26
61	62			23	26
61	62			23	26
61	63			23	26
62	64			23	26
62	65			23	26
62	68			23	26
63	69			23	26
63	70			24	26
66	71			24	26
66	74			24	26
69	74			24	26
72	74			24	26
73	75			24	26
73	75			24	26
74	76			24	26
74	77			24	26
74	78			24	26
75	78			24	26
75	78			24	26
76	78			24	26
76	78			24	26
76	79			24	27
77	79			24	27
77	79			24	27
78	79			24	27
78	80			24	27
79	80			24	27
79	80			24	27
79	81			24	27
79	81			24	27
79	81			24	27
79	81			24	27
79	81			24	27
79	81			24	27
79	82			24	27
80	82			24	27
80	83			24	28
80	83			25	28
81	83			25	28
81	83			25	28
82	83			25	28
82	84			25	28
82	84			25	28
82	84			25	28
83	84			25	28
83	85			25	28
83	85			25	28
84	87			25	28
84	87			25	28
84	87			25	28
84	87			25	28
84	87			25	28
84	89			25	28
85	89			25	28
85	89			25	29
86	89			25	29
86	90			25	29
86	90			26	29
89	90			26	29
89	90			26	29
90	91			26	29
92	91			26	29
92	93			26	29
93	93			26	29
94	94			26	29
95	95			26	29
97	96			26	29
98	96			26	29
98	97			26	29
99	97			26	29
100	97			26	30
100	97			26	30
101	98			26	30
101	98			26	30
101	98			26	30
102	98			26	30
102	99			26	30
103	99			26	30
103	99			26	30
103	99			26	30
103	99			26	30
103	100			26	30
104	100			26	30
109	100			26	30
110	101			26	30
110	101			27	30
111	102			27	30
113	102			27	30
115	102			27	31
115	102			27	31
115	102			27	31
116	102			27	31
116	103			27	31
116	103			27	31
116	105			27	31
117	105			27	31
117	106			27	31
117	106			27	31
117	106			27	31
117	106			27	31
118	107			27	31
118	107			27	31
119	108			27	31
119	108			27	31
119	108			27	31
120	110			27	32
120	110			27	32
120	110			27	32
120	111			27	32
120	112			27	32
121	114			27	32
121	115			28	32
121	115			28	32
121	116			28	32
122	116			28	32
122	116			28	32
122	116			28	32
122	117			28	32
122	117			28	32
123	117			28	33
123	118			28	33
123	118			28	33
124	119			28	33
124	119			28	33
125	120			28	33
125	120			28	33
126	120			28	33
126	120			28	33
128	120			28	33
129	121			28	33
130	121			28	33
130	121			28	33
130	121			28	33
131	121			28	33
131	121			29	33
131	121			29	34
131	122			29	34
133	122			29	34
134	122			29	34
134	122			29	34
134	123			29	34
134	123			29	34
135	123			29	34
136	124			29	34
137	124			29	34
138	124			29	34
138	124			29	34
138	125			29	34
139	125			29	34
139	125			29	34
139	126			29	34
140	126			29	35
140	126			29	35
141	127			29	35
141	127			29	35
142	127			29	35
142	127			29	35
142	128			29	35
143	128			29	35
144	128			29	35
145	128			29	35
146	129			29	35
146	129			30	35
148	129			30	35
149	130			30	35
149	130			30	35
150	130			30	35
151	131			30	36
151	131			30	36
152	131			30	36
153	132			30	36
154	132			30	36
155	132			30	36
155	134			30	36
156	134			30	36
157	134			30	36
157	134			30	36
158	135			30	36
158	135			30	36
158	136			30	36
158	137			30	37
159	138			30	37
159	139			30	37
161	139			30	37
161	139			30	37
161	139			30	37
162	139			30	37
162	139			30	37
162	139			31	37
163	139			31	37
163	140			31	37
164	140			31	37
164	141			31	37
164	141			31	37
165	142			31	37
165	143			31	38
166	143			31	38
167	145			31	38
167	145			31	38
167	145			31	38
167	147			31	38
167	147			31	38
168	147			31	39
168	148			32	39
169	148			32	39
169	148			32	39
170	148			32	39
172	152			32	39
172	153			32	39
174	153			32	39
175	153			32	39
176	153			32	39
177	153			32	39
178	155			32	40
179	155			32	40
181	155			32	40
181	156			32	40
182	157			32	40
183	157			32	40
183	158			32	40
184	158			32	40
185	158			32	40
185	159			33	40
188	160			33	41
189	161			33	41
190	161			33	41
191	162			33	41
192	163			33	41
194	163			33	41
194	164			33	41
195	164			33	41
195	165			33	41
196	165			33	41
197	165			33	41
198	165			33	41
199	165			33	41
200	166			33	41
200	166			33	41
201	166			33	42
201	167			33	42
201	167			33	42
202	167			33	42
202	167			34	42
202	167			34	42
204	167			34	42
204	168			34	43
204	168			34	43
204	168			34	43
205	168			34	43
206	168			34	43
207	171			34	43
207	172			34	43
207	172			34	43
208	172			34	43
209	175			34	43
210	175			34	43
213	176			34	44
214	176			34	44
215	177			34	44
215	178			34	44
215	178			34	44
216	178			34	44
216	178			34	44
217	180			35	44
217	182			35	44
218	182			35	44
219	182			35	45
221	182			35	45
222	182			35	45
222	183			35	45
224	184			35	45
224	184			35	45
225	184			35	45
226	185			35	45
227	186			35	45
229	186			35	45
229	186			35	45
229	187			35	46
230	188			35	46
230	188			35	46
231	188			36	46
233	188			36	46
235	189			36	46
235	189			36	46
236	189			36	46
236	190			36	46
239	191			36	46
240	191			36	46
241	191			36	46
241	192			36	46
241	192			36	46
244	193			36	46
244	193			37	47
246	194			37	47
246	194			37	47
246	195			37	47
246	195			37	47
248	195			37	47
248	196			37	47
249	196			37	47
249	196			37	47
249	197			37	48
250	197			37	48
250	197			37	48
251	197			37	48
251	198			37	48
254	198			37	48
254	199			38	48
255	199			38	48
255	201			38	48
255	202			38	48
256	202			38	48
259	203			38	48
263	204			38	49
263	205			38	49
264	206			38	49
265	206			38	49
266	206			38	49
266	207			38	49
267	207			38	49
267	209			38	50
268	210			38	50
268	211			39	50
270	211			39	50
273	212			39	50
273	213			39	50
275	213			39	50
276	214			39	50
276	214			39	50
276	216			39	51
277	216			39	51
278	216			40	51
279	217			40	51
280	218			40	51
281	218			40	51
281	219			40	51
282	219			40	52
282	219			40	52
282	220			40	52
283	220			40	52
286	220			40	52
288	221			40	52
293	223			40	53
294	223			40	53
295	224			40	53
295	229			40	53
295	229			40	53
295	230			41	53
298	230			41	53
298	230			41	54
300	231			41	54
301	231			41	54
301	231			41	54
301	231			41	54
303	232			41	54
304	232			41	54
305	233			41	55
306	233			41	55
309	233			41	55
309	234			41	55
310	235			41	55
311	235			41	56
312	236			42	56
313	239			42	56
314	240			42	56
314	240			42	56
315	240			42	56
317	241			42	56
317	243			42	56
318	244			42	56
320	245			42	57
320	245			42	57
322	245			42	57
322	245			42	58
326	246			43	58
328	247			43	58
328	250			43	58
335	250			43	58
336	251			43	58
338	251			43	58
338	253			43	58
339	254			43	59
342	254			43	59
347	254			43	60
347	254			43	60
355	255			44	60
356	255			44	60
361	256			44	61
364	256			44	61
364	256			44	61
364	257			44	61
368	259			44	61
374	259			44	61
385	259			44	62
387	259			44	62
391	260			44	62
394	260			44	62
398	261			45	62
402	261			45	62
405	262			45	62
417	264			45	63
418	266			45	63
420	266			45	63
421	266			45	63
428	267			45	63
428	268			46	63
433	269			46	64
443	271			46	64
447	273			46	64
460	276			46	64
475	277			46	64
477	277			46	64
492	278			46	64
499	279			47	64
502	281			47	65
524	284			47	65
534	284			47	65
559	284			47	65
566	285			47	65
573	286			47	65
574	287			47	65
577	289			47	65
634	290			47	66
635	291			47	66
653	291			47	67
738	294			47	67
748	295			48	68
784	297			48	68
890	297			48	68
	298			48	68
	298			48	68
	298			48	68
	299			48	69
	300			48	70
	301			48	70
	303			48	70
	303			48	70
	304			48	70
	305			48	71
	305			48	71
	306			49	71
	306			49	72
	307			49	72
	307			49	73
	312			49	73
	312			49	73
	314			49	74
	314			49	74
	315			49	75
	315			50	75
	316			50	75
	317			50	77
	318			50	77
	318			50	78
	322			51	78
	323			51	79
	324			51	80
	325			51	81
	327			51	82
	329			51	82
	333			51	86
	334			51	87
	334			51	88
	335			52	89
	336			52	91
	341			52	92
	342			52	92
	344			52	95
	346			52	105
	347			52	110
	348			52	118
	349			52
	350			52
	351			52
	351			52
	352			53
	354			53
	359			53
	361			53
	365			53
	366			53
	366			53
	367			53
	369			53
	371			54
	376			54
	382			54
	390			54
	402			54
	402			54
	407			54
	408			54
	413			54
	417			55
	432			55
	442			55
	443			55
	444			55
	455			55
	468			55
	479			55
	484			56
	502			56
	524			56
	540			56
	541			56
	544			56
	554			56
	570			57
	624			57
	768			57
				57
				57
				57
				57
				57
				57
				57
				57
				57
				58
				58
				58
				58
				59
				59
				59
				59
				59
				59
				59
				60
				60
				60
				60
				60
				60
				60
				60
				60
				61
				61
				61
				61
				61
				61
				61
				61
				61
				62
				62
				62
				62
				62
				63
				63
				63
				63
				64
				64
				64
				65
				66
				66
				66
				66
				66
				66
				66
				67
				67
				67
				67
				67
				67
				67
				67
				67
				68
				68
				68
				68
				69
				69
				69
				69
				69
				70
				70
				70
				70
				70
				71
				71
				72
				72
				72
				72
				73
				73
				73
				73
				74
				74
				74
				74
				75
				75
				75
				75
				75
				76
				78
				78
				78
				78
				78
				79
				79
				79
				79
				79
				79
				80
				80
				80
				80
				80
				80
				80
				80
				80
				81
				81
				82
				82
				82
				82
				82
				83
				83
				83
				83
				84
				84
				84
				84
				85
				85
				85
				86
				86
				86
				87
				87
				87
				88
				89
				89
				90
				91
				91
				92
				92
				92
				92
				93
				93
				93
				93
				93
				94
				95
				96
				96
				96
				97
				98
				98
				98
				98
				99
				99
				99
				100
				100
				101
				101
				101
				102
				103
				103
				103
				104
				104
				104
				105
				106
				106
				106
				107
				107
				108
				108
				109
				111
				111
				111
				112
				112
				113
				114
				114
				115
				116
				117
				117
				117
				117
				118
				118
				120
				123
				123
				123
				124
				125
				125
				126
				127
				128
				128
				131
				133
				133
				134
				134
				135
				136
				141
				141
				142
				143
				144
				144
				145
				145
				145
				146
				147
				150
				150
				152
				152
				155
				157
				160
				161
				162
				162
				163
				165
				169
				178
				184
				200
				201
				212
				218
				220

## Sheet: Case Study 1
Myc	ctr	3D Object Counter		Myc	Ctr	3D Object Counter		Myc	ctr	3D Object Counter
20	20	wild-type corticals		19	19	dmi2-2 corticals		19	19	dmi3-1 corticals
20	20			19	19			19	19
20	20			19	19			19	19
20	20			19	19			19	19
20	20	N myc	690	19	19	N myc	477	19	19	N myc	511
20	20	N ctr	440	20	19	N ctr	497	19	19	N ctr	623
20	20	Min	20	20	19	Min	19	20	19	Min	19
21	21	Max myc	220	22	19	Max myc	90	20	19	Max myc	90
21	21	Max ctr	89	22	19	Max ctr	90	20	19	Max ctr	91
21	21	Average myc	58.5797	22	19	Average myc	43.2159	20	19	Average myc	43.998
21	21	Average ctr	44.4318	23	19	Average ctr	44.662	20	19	Average ctr	44.8989
21	22	Median myc	47	23	19	Median myc	40	20	19	Median myc	40
21	22	Median ctr	42	23	19	Median ctr	41	20	19	Median ctr	41
21	22	Dev stand. Myc	34.7568	25	19	Dev stand. Myc	15.1209	20	19	Dev stand. Myc	17.2327
21	22	Dev stand. Ctr	15.0206	25	19	Dev stand. Ctr	18.6745	20	19	Dev stand. Ctr	17.5059
22	22	Err stand MYC	1.32317	25	19	Err stand MYC	0.692336	20	19	Err stand MYC	0.762331
22	22	ERR Stand CTR	0.716077	25	19	ERR Stand CTR	0.837665	22	19	ERR Stand CTR	0.70136
22	22			25	19			24	19
22	22			25	19			24	19
22	22			25	19			24	19
22	22			25	19			24	19
22	22			25	20			24	19
22	23			25	20			24	19
22	23			25	20			24	19
23	23			25	20			24	19
23	23			25	20			24	19
23	23			25	20			24	19
23	23			25	20			24	19
23	23			25	20			24	20
23	23			26	20			25	20
24	24			26	20			25	20
24	24			27	21			25	20
24	24			27	21			25	20
24	24			27	21			25	20
24	24			27	21			25	20
24	24			27	22			25	20
24	25			27	22			25	20
24	25			27	22			25	20
24	25			27	22			25	22
24	25			27	22			25	24
24	25			27	22			25	24
24	25			27	22			25	24
25	25			28	22			25	24
25	25			28	22			25	24
25	25			28	22			25	24
25	25			28	23			25	24
25	25			28	23			25	24
25	26			28	23			25	24
25	26			28	23			25	24
26	26			28	23			26	25
26	26			28	23			26	25
26	26			28	23			26	25
26	26			28	24			26	25
26	26			28	24			26	25
26	27			28	24			26	25
26	27			28	24			26	25
26	27			28	24			26	25
26	28			28	24			26	25
26	28			28	24			26	25
26	28			28	24			26	25
26	29			28	24			26	25
26	29			28	24			26	25
26	29			28	24			26	25
27	29			28	24			26	25
27	29			28	25			26	25
27	29			28	25			26	25
27	29			28	25			26	25
27	29			29	25			27	26
27	30			29	25			27	26
27	30			29	25			27	26
27	30			29	25			27	26
27	30			29	25			27	26
28	31			29	25			27	26
28	31			29	25			27	26
28	31			29	25			27	26
28	31			29	25			27	26
29	31			29	25			27	26
29	31			29	25			27	26
29	31			29	25			27	26
29	31			29	25			27	26
29	31			29	25			27	26
29	32			29	25			27	26
29	32			29	26			27	26
29	32			29	26			27	26
29	32			29	26			27	26
30	32			29	26			27	26
30	32			30	26			28	26
30	32			30	26			28	26
30	32			30	26			28	26
30	32			30	26			28	26
30	32			30	26			28	27
30	32			30	26			28	27
30	32			30	26			28	27
30	32			30	26			28	27
30	32			30	27			28	27
30	33			30	27			28	27
30	33			30	27			28	27
30	33			30	27			28	27
30	33			30	28			28	27
30	33			30	28			28	27
30	33			30	28			28	27
30	33			30	28			28	27
30	33			30	28			29	27
30	33			30	28			29	27
30	33			30	28			29	27
30	33			30	28			29	27
30	33			30	28			29	27
30	33			30	28			29	27
31	33			30	28			29	28
31	33			30	28			29	28
31	33			30	28			29	28
31	34			31	28			29	28
31	34			31	28			29	28
31	34			31	28			29	28
31	34			31	28			29	28
31	34			31	28			30	28
31	34			31	29			30	28
31	34			31	29			30	28
31	34			31	29			30	28
31	34			31	29			30	28
31	34			31	29			30	28
31	34			32	29			30	28
31	34			32	29			30	28
32	34			32	29			30	28
32	34			32	29			30	28
32	34			32	29			30	29
32	34			32	30			30	29
32	35			32	30			30	29
32	35			32	30			30	29
32	35			32	30			30	29
32	35			32	30			30	29
32	35			32	30			30	29
32	35			32	30			30	29
32	35			32	30			31	29
32	35			32	30			31	29
32	35			32	30			31	29
32	35			33	30			31	29
32	35			33	30			31	29
32	35			33	30			31	30
32	35			33	30			31	30
32	35			33	30			31	30
32	35			33	31			31	30
33	35			33	31			31	30
33	36			33	31			31	30
33	36			33	31			31	30
33	36			33	31			31	30
33	36			33	31			31	30
33	36			34	31			31	30
33	36			34	31			32	30
33	36			34	31			32	30
33	36			34	31			32	30
33	36			34	31			32	30
33	36			34	31			32	30
33	36			34	31			32	30
33	36			34	32			32	30
33	36			34	32			32	30
33	37			34	32			32	31
33	37			34	32			32	31
33	37			34	32			32	31
33	37			34	32			32	31
33	37			34	32			32	31
33	37			35	33			32	31
34	37			35	33			33	31
34	37			35	33			33	31
34	37			35	33			33	31
34	37			35	33			33	31
34	37			35	33			33	31
34	37			35	33			33	31
34	37			35	33			33	31
34	37			35	33			33	31
34	37			35	33			33	31
34	38			35	33			33	31
34	38			35	34			33	32
34	38			35	34			33	32
34	38			35	34			33	32
34	38			36	34			33	32
34	38			36	34			33	32
34	38			36	34			33	32
34	39			36	34			33	32
34	39			36	34			33	32
34	39			36	34			33	32
34	39			36	34			34	32
34	39			36	34			34	32
35	39			36	35			34	32
35	39			36	35			34	32
35	39			36	35			34	32
35	39			36	35			34	32
35	39			36	35			34	32
35	39			36	35			34	32
35	40			37	35			34	32
35	40			37	35			34	32
35	40			37	35			34	32
35	40			37	35			34	32
35	40			37	35			34	33
35	40			37	35			34	33
35	40			37	36			34	33
35	40			37	36			34	33
35	40			37	36			34	33
35	40			37	36			35	33
35	41			37	36			35	33
36	41			37	36			35	33
36	41			38	36			35	33
36	41			38	36			36	33
36	41			38	37			36	33
36	41			38	37			36	33
36	41			38	37			36	33
36	41			38	37			36	33
36	41			38	37			36	33
36	41			38	37			36	33
36	41			38	37			36	33
36	41			38	37			36	33
36	41			38	37			36	33
37	41			38	37			36	33
37	41			39	38			36	33
37	42			39	38			36	34
37	42			39	38			37	34
37	42			39	38			37	34
37	42			39	38			37	34
37	42			39	38			37	34
37	42			39	38			37	34
37	42			39	38			37	34
37	43			39	38			37	34
37	43			39	38			37	34
37	43			39	38			37	34
37	43			39	38			38	34
37	43			39	38			38	34
37	43			39	38			38	34
38	43			40	38			38	34
38	43			40	38			38	34
38	43			40	38			38	34
38	43			40	38			38	35
38	43			40	39			38	35
38	44			40	39			38	35
38	44			40	39			38	35
38	44			40	39			38	35
38	44			40	39			38	35
38	44			40	39			39	35
38	44			40	40			39	36
38	44			40	40			39	36
38	44			40	40			39	36
38	44			41	40			39	36
38	44			41	40			39	36
39	45			41	40			39	36
39	45			41	40			39	36
39	45			41	40			39	36
39	45			41	41			40	36
39	45			41	41			40	36
39	45			41	41			40	36
39	45			41	41			40	36
39	45			41	41			40	36
39	45			41	41			40	37
40	45			41	41			40	37
40	45			41	41			40	37
40	46			41	41			40	37
40	46			41	42			40	37
40	46			42	42			40	37
40	46			42	42			41	37
40	46			42	42			41	37
40	46			42	42			41	37
40	46			42	42			41	37
40	46			42	42			41	38
40	46			42	42			41	38
40	46			42	43			41	38
40	46			42	43			41	38
40	46			42	43			41	38
40	46			42	43			41	38
40	46			42	43			41	38
41	46			42	43			41	38
41	47			43	43			41	38
41	47			43	43			41	38
41	47			43	43			42	38
41	47			43	44			42	38
41	47			43	44			42	38
41	47			43	44			42	38
41	47			43	44			42	38
41	47			43	44			42	38
41	47			43	44			42	38
41	48			43	44			42	39
41	48			43	45			42	39
41	48			43	45			42	39
41	48			43	45			42	39
41	48			43	45			42	39
42	48			43	45			42	39
42	48			43	45			42	39
42	48			43	45			43	39
42	48			44	45			43	39
42	48			44	45			43	39
42	48			44	45			43	39
42	48			44	45			43	40
42	49			44	45			43	40
42	49			44	45			43	40
42	49			44	46			43	40
42	49			44	46			43	40
42	49			44	46			43	40
43	49			44	46			43	40
43	49			44	46			44	40
43	50			44	46			44	40
43	50			44	46			44	40
43	50			45	46			44	41
43	50			45	46			44	41
43	50			45	46			44	41
43	50			45	47			44	41
43	50			45	47			44	41
43	50			45	47			44	41
43	50			45	47			44	41
44	51			45	47			44	41
44	51			45	47			44	41
44	51			46	48			44	41
44	51			46	48			44	41
44	51			46	48			45	41
44	51			46	48			45	41
44	51			46	48			45	41
44	52			46	48			45	41
44	52			46	48			45	42
44	52			46	49			45	42
44	52			46	49			45	42
44	52			46	49			45	42
45	52			46	49			45	42
45	53			46	49			46	43
45	53			46	50			46	43
45	53			47	50			46	43
45	53			47	50			46	43
45	53			47	50			46	43
45	53			47	50			46	43
45	53			47	50			46	43
46	54			47	50			46	43
46	54			47	50			46	43
46	54			47	51			46	43
46	54			47	51			46	43
46	54			47	51			46	43
46	54			47	52			47	44
46	54			47	52			47	44
46	55			47	52			47	44
47	55			47	52			47	44
47	55			48	52			47	44
47	55			48	52			47	44
47	55			48	52			47	44
47	56			48	52			47	44
47	56			48	52			47	44
47	56			48	52			48	45
47	56			48	52			48	45
47	56			48	52			48	45
47	56			48	53			48	45
47	56			49	53			48	45
47	56			49	53			48	45
47	56			49	53			48	45
48	57			49	53			49	45
48	57			49	53			49	46
48	57			49	53			49	46
48	58			49	54			49	46
48	58			49	54			49	46
48	58			49	54			49	46
48	58			49	54			50	46
48	58			49	54			50	46
48	58			50	54			50	46
48	58			50	55			50	46
48	58			50	55			50	46
48	59			50	55			51	46
48	59			50	55			51	46
48	60			50	55			51	46
49	60			51	56			51	47
49	60			51	56			51	47
49	60			51	56			51	47
49	61			51	56			52	47
49	61			51	56			52	47
49	61			52	56			52	47
49	61			52	56			52	47
49	61			52	57			52	47
49	61			52	57			52	48
50	62			52	57			52	48
50	62			52	57			52	48
50	62			52	57			52	48
50	62			52	58			53	48
50	62			52	58			53	48
51	62			53	58			53	48
51	62			53	58			53	48
51	63			53	58			53	49
51	63			53	58			53	49
51	63			54	58			53	49
51	63			54	58			54	49
51	63			54	58			54	49
51	63			54	59			54	49
51	64			55	59			54	49
52	64			55	59			55	49
52	64			55	59			55	49
52	64			55	59			55	49
52	64			55	59			55	50
52	64			55	60			55	50
52	64			55	60			55	50
52	64			55	60			55	50
52	65			56	60			55	50
52	65			56	60			55	50
52	65			57	60			55	50
52	65			57	60			56	50
52	65			57	61			56	50
53	65			57	61			56	50
53	65			58	62			56	50
53	65			58	63			57	50
53	66			58	63			57	50
53	66			58	63			58	50
53	67			59	63			58	50
53	67			59	63			58	50
53	68			59	63			58	50
53	68			59	64			58	51
54	68			60	64			59	51
54	68			60	64			59	51
54	68			60	64			59	51
54	68			60	64			59	51
54	69			60	65			60	51
54	70			60	65			60	51
54	70			60	65			60	51
54	70			61	65			60	51
54	70			61	65			61	51
55	70			62	65			61	51
55	71			62	66			61	51
55	71			62	66			61	52
55	71			62	66			61	52
55	72			62	66			61	52
55	72			63	67			62	52
55	73			63	67			62	52
55	73			63	67			62	52
56	73			63	67			62	52
56	74			63	67			62	52
56	74			63	68			62	52
56	75			63	68			63	53
56	75			63	68			63	53
56	75			64	68			63	53
56	77			64	69			63	53
57	77			64	70			63	53
57	78			65	70			63	53
57	78			65	70			63	53
57	79			66	70			64	54
57	80			66	70			64	54
57	81			67	70			64	54
57	82			67	70			64	54
57	82			68	71			64	54
57	86			68	71			64	54
57	87			68	72			65	54
57	88			69	72			65	54
57	89			69	72			65	54
58				69	72			65	55
58				69	72			65	55
58				71	72			66	55
58				72	72			66	55
59				72	73			66	55
59				73	73			66	55
59				73	73			66	55
59				73	73			67	56
59				74	74			67	56
59				75	74			67	56
59				76	74			67	56
60				76	74			67	56
60				76	76			67	56
60				76	76			67	56
60				77	76			67	56
60				77	76			68	56
60				79	76			68	56
60				79	76			68	56
60				79	76			69	56
60				79	76			69	57
61				80	77			69	57
61				80	77			69	57
61				80	78			69	57
61				82	78			70	57
61				82	78			71	57
61				82	80			71	57
61				83	80			71	57
61				83	80			72	58
61				83	81			73	58
62				84	81			73	58
62				84	81			73	58
62				85	82			74	58
62				85	82			75	58
62				87	82			75	58
63				89	82			75	58
63				90	82			76	58
63				90	82			76	58
63					82			77	58
64					83			78	59
64					84			78	59
64					84			78	59
65					84			79	59
66					85			80	59
66					85			80	60
66					85			80	60
66					85			81	60
66					85			81	60
66					86			82	60
66					86			82	60
67					86			83	60
67					86			83	60
67					87			84	61
67					88			84	61
67					88			84	61
67					88			85	61
67					89			85	61
67					90			85	61
67								85	61
68								85	61
68								85	61
68								86	61
68								86	61
69								86	62
69								88	62
69								88	62
69								88	62
69								88	62
70								89	63
70								90	63
70								90	63
70								90	63
70									63
71									63
71									63
72									63
72									63
72									63
72									63
73									64
73									64
73									64
73									64
74									64
74									65
74									65
74									65
75									65
75									66
75									66
75									66
75									67
76									67
78									67
78									67
78									67
78									68
78									68
79									68
79									68
79									68
79									68
79									68
79									68
80									68
80									68
80									68
80									69
80									69
80									69
80									69
80									69
80									69
81									70
81									70
82									70
82									70
82									71
82									71
82									71
83									71
83									71
83									71
83									71
84									71
84									71
84									72
84									72
85									72
85									72
85									72
86									73
86									73
86									73
87									73
87									73
87									74
88									74
89									74
89									74
90									74
91									75
91									75
92									75
92									75
92									75
92									75
93									75
93									75
93									76
93									76
93									76
94									77
95									77
96									77
96									77
96									77
97									78
98									78
98									78
98									78
98									78
99									78
99									78
99									79
100									80
100									82
101									82
101									82
101									82
102									83
103									84
103									85
103									85
104									85
104									86
104									87
105									87
106									88
106									89
106									90
107									90
107									91
108									91
108
109
111
111
111
112
112
113
114
114
115
116
117
117
117
117
118
118
120
123
123
123
124
125
125
126
127
128
128
131
133
133
134
134
135
136
141
141
142
143
144
144
145
145
145
146
147
150
150
152
152
155
157
160
161
162
162
163
165
169
178
184
200
201
212
218
220

## Sheet: Case Study 2
	wild-type: uninoculated roots		wild-type: mycorrhizal roots
	undivided	split	undivided: far	undivided: neighbouring	undivided: arbusculated	split: far	split: neighbouring	split: arbusculated
1	34	37	43	91	147	67	134	120
2	75	38	78	96	91	46	198	196
3	112	36	68	128	131	61	185	176
4	90	48	58	135	200	43	76	220
5	60	45	57	115	219	30	87	119
6	36	25	53	87	119	30	47	133
7	52	36	48	111	136	28	103	113
8	60	25	51	88	197	44	112	142
9	61		53	52	149	53	40	156
10	35		54	104	198	46	39	76
11	65		44	80	219	57	92	161
12	70		55	101	196	41	56	150
13	70		62	112	161	37	40	184
14	83		63	184	184	54	40	158
15	77		45	183	147	49	45	170
16	85		53	133	91	20	35	198
17	30		68	153	131	28	66	160
18	32		78	65	200	32	75	86
19	49		86	72	219	57	35	82
20	77		78	83	119	24	65	145
21	90		46	101	136	20	30	150
22	82		50	112	197	46	45	158
23	97		42	184	149	21	66	190
24	80		56	183	86	36	43	123
25	58		42	133	179	20	38	92
26	41		52	153	158	22	40	110
27	50		55	65	109		45	111
28	40		46	72	118		85
29	80		90	83	125		63
30	45		92	74	200		78
31	45		104	73			63
32	79		60	128			61
33	43		61	131			83
34	40		79	86			59
35	63		67	101			91
36	65		50				85
37	65		64
38	64		58
39	66		56
40	66		80
41	53		42
42	59		49
43	61		111
44	41		97
45	65		85
46	66		71
47	59		53
48	40		52
49	38		32
50	51		42
51	66		76
52			59
53			65
54			69
55			58
56			53
57			34
58			44
59			54
60			73
61			65
62			59
63			60
64			60
